# Supplementary material for: Thermostable Basic Fibroblast Growth Factor Enhances the Production and Activity of Human Wharton’s Jelly Mesenchymal Stem Cell-Derived Extracellular Vesicles
Source: Int J Mol Sci. 2023 Nov 17;24(22):16460. doi: 10.3390/ijms242216460 (PMC10671285; doi:10.3390/ijms242216460)
Supplement: Supplementary file 1 [file ijms-24-16460-s001.zip]

Archive with 1 entries (1 files):
- ijms-2692416-supplementary.pdf
